# Supplementary material for: Deacetylation of SOD3 by sirtuins restores furin cleavage
Source: Redox Biochem Chem. Author manuscript; Available in PMC 2026 Jan 7. (PMC12774472; doi:10.1016/j.rbc.2025.100062)
Supplement: 1 [file NIHMS2129735-supplement-1.zip]

Archive with 1 entries (1 files):
- 250930 SOD3 Furin Revisions clean1_V2.doc
